# Supplementary material for: Synthesis, In Vitro Evaluation and Molecular Docking Studies of Novel Thiophenyl Thiazolyl-Pyridine Hybrids as Potential Anticancer Agents
Source: Molecules. 2023 May 23;28(11):4270. doi: 10.3390/molecules28114270 (PMC10254479; doi:10.3390/molecules28114270)
Supplement: Supplementary file 1 [file molecules-28-04270-s001.zip]

Archive with 1 entries (1 files):
- molecules-2267479-supplementary.pdf
